# Supplementary material for: Impact of IFN-γ Deficiency on the Cardiomyocyte Function in the First Stage of Experimental Chagas Disease
Source: Microorganisms. 2022 Jan 25;10(2):271. doi: 10.3390/microorganisms10020271 (PMC8874532; doi:10.3390/microorganisms10020271)
Supplement: Supplementary file 1 [file microorganisms-10-00271-s001.zip]

Archive with 1 entries (1 files):
- microorganisms-1510883-supplementary.pdf
